# Supplementary material for: Working memory training improves episodic memory in older people: transfer based on controlled retrieval processes
Source: Front Psychol. 2024 Mar 20;15:1314483. doi: 10.3389/fpsyg.2024.1314483 (PMC10987720; doi:10.3389/fpsyg.2024.1314483)
Supplement: Supplementary file 2 [file Table_1.XLSX]

## Sheet: Matriz
Cases	Group	Age	Sex	Scholing	Mini-Mental	Yesavage	MemComp	VisRecLoc1	VisRecLoc2	VisRecGlob1	VisRecGlob2	VerRecExcl1	VerRecExcl2	VerRecIncl1	VerRecIncl2	Reading1	Reading2	Digit1	Digit2	SpatLoc1	SpatLoc2	CountTrainingS3	CountTrainingS10	DigitTrainingS3	DigitTrainingS10	LexicTrainingS3	LexicTrainingS10	OperTrainingS3	OperTrainingS10	AligTrainingS3	AligTrainingS10	MatrixTrainingS3	MatrixTrainingS10	RotTrainingS3	RotTrainingS10	AverageVerbalS3	AverageVerbalS10	AverageVisuoS3	AverageVisuoS10	AverageVer+VisS3	AverageVer+VisS10
1	Experimental	78	Female	14	26	0	1.4	0	0.95	0.95	2.33	0	0	3.73	3.8	0.3	0.4	0.83	0.78	0.89	0.94	1.2	2	1.2	3.8	1.2	3	1.2	2	1.2	2.6	1.2	2	1.2	2.4	1.2	2.7	1.2	2.33	1.2	2.54
2	Experimental	66	Female	14	26	4	4.2	1.11	2.33	2.77	0.95	1.37	3.28	0.92	1.92	0.38	0.58	0.85	0.78	0.86	0.82	1.2	2.4	2	1.2	1.2	2.6	1.2	2	1.2	1.4	1.2	1.4	1.2	2	1.4	2.05	1.2	1.6	1.31	1.86
3	Experimental	79	Male	15	28	7	3.8	0	1.89	3.28	3.28	0	0.88	3.17	4.65	0.22	0.39	0.87	0.89	0.93	0.94	1.4	2.2	1.6	2.8	1.4	2.4	1.6	2	1.4	2	1.2	1.6	1.4	2	1.5	2.35	1.33	1.87	1.43	2.14
4	Experimental	83	Female	18	28	4	2.8	0	1.89	1.39	1.39	0	0.88	0.97	3.73	0.32	0.45	0.75	0.78	0.73	0.75	1.6	2.4	1.6	2.6	1.4	2.4	1.6	2.2	1.4	2.2	1.4	1.8	1.4	1.8	1.55	2.4	1.4	1.93	1.49	2.2
5	Experimental	70	Female	20	27	1	0.2	1.63	3.28	1.39	1.39	2.77	3.28	4.65	4.65	0.5	0.62	0.94	0.96	0.91	0.94	2.2	2.2	1.2	2.6	2	2.6	2.6	2	1.2	2	2	1.6	1.2	1.8	2	2.35	1.47	1.8	1.77	2.11
6	Experimental	66	Female	12	27	6	5.4	0.67	0.95	0.95	2.33	0	0	3.8	2.02	0.49	0.64	0.79	0.94	0.7	0.81	1.8	3	2	3.4	1.4	2.2	2	2.4	1.6	2	1.8	2	1.2	2	1.8	2.75	1.53	2	1.69	2.43
7	Experimental	70	Female	16	28	2	2.6	0.24	1.89	2.77	1.91	0	1.37	2.43	3	0.58	0.52	0.89	0.89	0.85	0.87	2	2.6	1.2	3.8	1.8	2.2	1.2	2.2	1.2	1.8	1.2	1.4	1.2	1.6	1.55	2.7	1.2	1.6	1.4	2.23
8	Experimental	71	Female	12	28	1	4.2	1.11	1.11	3.28	1.91	0.44	3.28	3.45	2.15	0.32	0.42	0.87	0.84	0.79	0.81	1.4	2.2	1.2	2.8	1.4	2.4	1.2	2	1.2	2.2	1.8	1.6	1.2	1.8	1.3	2.35	1.4	1.87	1.34	2.14
9	Experimental	65	Female	10	27	4	4.2	0	1.65	1.89	1.91	0	0	2.77	2.4	0.38	0.52	0.74	0.83	0.83	0.86	1.2	2.2	1.2	2.8	1.2	2.2	1.4	2	1.2	2	1.4	2	1.6	2	1.25	2.3	1.4	2	1.31	2.17
10	Experimental	61	Female	12	27	7	5.4	0.67	0.24	3.28	1.91	0.51	0	2.33	2.88	0.43	0.48	0.66	0.86	0.73	0.74	1.4	2	1.2	2.4	1.2	1.4	1.2	2	1.2	1.8	1.4	1.2	1.2	1.8	1.25	1.95	1.27	1.6	1.26	1.8
11	Experimental	66	Female	13	26	2	7.4	0.67	2.77	1.39	3.28	0.44	1.37	1.8	2.02	0.41	0.53	0.9	0.82	0.81	0.88	1.2	2.8	1.2	2	1.2	2.8	2	2	2.4	2.8	1.6	2	2.6	2.4	1.4	2.4	2.2	2.4	1.74	2.4
12	Experimental	73	Male	14	27	0	3.4	0.28	0.28	2.77	3.28	0	0	2.43	3.73	0.59	0.59	0.71	0.69	0.91	0.87	2	2	2.6	4	2	3.8	2	2	1.8	2.8	1.8	1.6	1.8	2	2.15	2.95	1.8	2.13	2	2.6
13	Experimental	71	Female	20	30	0	1	1.63	3	3.28	0.88	1.37	2.77	2.88	3.8	0.54	0.48	0.9	0.86	0.96	0.93	2	3.2	1.6	3.8	2	2.8	2	3	2	2.4	1.8	2	3	3.6	1.9	3.2	2.27	2.67	2.06	2.97
14	Experimental	65	Female	16	30	0	1.6	1.63	3	1.39	1.91	3.28	4.65	3.73	3.73	0.51	0.61	0.9	0.86	0.97	0.91	2.2	3.8	3.2	4	2.6	3.8	2	2.6	1.8	2.6	2.2	2.6	2.8	2.8	2.5	3.55	2.27	2.67	2.4	3.17
15	Experimental	65	Female	14	26	1	4.4	1.11	3	3.28	4.65	0.51	1.37	2.25	4.65	0.44	0.6	0.76	0.78	0.8	0.82	1.6	2.6	2	2	1.6	2	1.6	1.6	1.4	2.2	1.4	1.8	1.4	1.8	1.7	2.05	1.4	1.93	1.57	2
16	Experimental	78	Female	14	29	3	0.8	0	1.89	0.44	2.77	0	0.51	0.79	2.77	0.45	0.59	0.89	0.86	0.81	0.85	1.2	2	1.2	1.4	1.6	1.8	1.2	1.6	1.2	2.2	1.2	1.8	1.2	2.2	1.3	1.7	1.2	2.07	1.26	1.86
17	Experimental	83	Female	14	27	7	4.2	0	0.95	1.39	3.28	0	0	2.88	2.43	0.25	0.4	0.76	0.8	0.84	0.82	1.4	2.6	2	1.6	1.4	1.4	1.6	1.4	1.4	2	1.4	1.6	1.2	1.2	1.6	1.75	1.33	1.6	1.49	1.69
18	Experimental	68	Male	14	30	0	4	1.11	1.63	3.28	3.28	0.88	2.37	1.48	2.77	0.47	0.25	0.87	0.89	0.87	0.89	2	2.8	2	3.2	2	2.6	2	2	1.8	2.6	1.4	2	1.8	2	2	2.65	1.67	2.2	1.86	2.46
19	Experimental	70	Male	18	30	0	0	0	0	2.77	2.77	1.89	1.89	2.25	1.39	0.58	0.5	0.89	0.9	0.87	0.83	1.4	3	2.4	3.8	2.2	3	2	2	1.6	2.4	2	2	2	2.8	2	2.95	1.87	2.4	1.94	2.71
20	Experimental	79	Male	13	26	8	3.8	0.28	3	3.28	1.91	1.37	2.77	3.28	2.43	0.24	0.33	0.54	0.67	0.75	0.79	2	2	1.2	1.2	1.2	1.6	1.2	1.2	1.2	1.4	1.4	1.4	1.8	1.2	1.4	1.5	1.47	1.33	1.43	1.43
21	Experimental	79	Male	12	30	1	3.2	0	0	3.28	4.65	0	0	2.77	2.88	0.39	0.46	0.88	0.76	0.8	0.75	1.4	2.8	1.2	2.8	1.6	3.4	1.2	2.2	1.4	2.2	1.4	2	2.2	2.2	1.35	2.8	1.67	2.13	1.49	2.51
22	Experimental	73	Female	14	28	3	4.6	0.95	0.44	2.77	3.28	0	0	3.8	2.15	0.51	0.78	0.94	0.98	0.88	0.94	1.2	2.2	2	3.2	2	2.6	1.2	2	2	2	2	1.4	1.6	2	1.6	2.5	1.87	1.8	1.71	2.2
23	Experimental	84	Female	14	30	1	7	0.24	3.28	3.28	3.28	1.37	3.28	3	3.28	0.29	0.39	0.79	0.85	0.84	0.89	2	2	2	3	2.6	3	2	2	2	2.6	2	2	2.8	2	2.15	2.5	2.27	2.2	2.2	2.37
24	Experimental	74	Female	14	30	5	7.2	0.44	0	2.77	3.28	0	0	4.65	4.65	0.32	0.59	0.92	0.85	0.87	0.86	2	2.8	1.2	3.6	1.2	2.4	1.2	2	1.2	1.4	1.4	1.2	1.4	1.2	1.4	2.7	1.33	1.27	1.37	2.09
25	Experimental	66	Male	16	29	0	3	0.67	3	4.65	3.28	1.37	2.33	4.65	3.8	0.79	0.89	0.95	0.93	0.86	0.95	3.2	3.2	4	4	4	3.6	3.8	4	2.8	3	2.6	3.2	2.8	3	3.75	3.7	2.73	3.07	3.31	3.43
26	Experimental	71	Female	15	27	0	4	0.44	1.11	1.91	3.28	0	0	2.53	2.53	0.48	0.63	0.92	0.91	0.87	0.87	1.2	1.8	2	2	2	2.8	2	2	1.2	1.8	1.2	1.6	1.4	1.8	1.8	2.15	1.27	1.73	1.57	1.97
27	Experimental	66	Female	16	28	1	4.2	1.63	0.44	1.91	2.77	0	2.33	3.8	3.8	0.58	0.64	0.88	0.92	0.8	0.71	2	2.6	2.6	4	3.2	3.4	2	2	1.8	2.8	2	1.8	2.4	2.2	2.45	3	2.07	2.27	2.29	2.69
30	Control	71	Female	22	27	5	5.6	0.28	1.89	1.39	0.95	0.44	1.89	1.33	1.65	0.49	0.48	0.89	0.92	0.83	0.85
31	Control	77	Female	20	27	0	3.6	1.65	3	3.28	1.91	0	1.37	2.43	2.88	0.68	0.65	0.93	0.92	0.92	0.93
32	Control	74	Female	16	28	1	0.4	0	0.95	1.91	0.95	0	2.33	4.65	4.65	0.58	0.43	0.88	0.91	0.84	0.86
33	Control	61	Female	14	28	4	3.8	1.63	1.63	1.39	2.77	0	0	3.45	3.17	0.6	0.65	0.92	0.95	0.89	0.87
34	Control	79	Female	16	27	3	4.8	0.95	0.44	1.91	0.44	0	0	2.08	1.66	0.5	0.78	0.86	0.91	0.85	0.86
35	Control	69	Female	14	28	2	2.6	1.89	0.24	2.77	0.44	0	0	1.92	1.65	0.61	0.57	0.88	0.85	0.83	0.83
36	Control	67	Female	14	26	2	3.2	1.63	2.33	2.77	2.77	0	0	1.92	3.28	0.7	0.74	0.87	0.91	0.83	0.89
37	Control	81	Female	20	25	0	4.8	0.44	0.44	1.39	1.89	1.89	2.33	1.11	2.02	0.29	0.33	0.88	0.9	0.76	0.79
38	Control	78	Female	16	28	1	3.6	0.95	1.89	2.33	1.39	0	0	3.8	2.88	0.46	0.46	0.82	0.9	0.89	0.94
39	Control	81	Male	15	26	1	4.8	1.11	2.33	4.65	4.65	0	0	2.88	3.8	0.61	0.55	0.85	0.87	0.82	0.88
40	Control	61	Female	20	28	1	1	0.44	2.33	3.28	3.28	2.77	3.28	2.43	3.28	0.34	0.46	0.84	0.82	0.8	0.83
41	Control	67	Female	22	26	8	5.4	1.11	0	1.39	3.28	0	0	1.92	2.77	0.56	0.61	0.77	0.82	0.68	0.76
42	Control	68	Female	20	28	5	5.8	1.11	0.95	0.95	3.28	0	0.51	4.65	3.73	0.46	0.45	0.82	0.88	0.8	0.88
43	Control	69	Male	20	30	2	3	0	0.44	2.77	0.95	0	0	2.77	1.68	0.51	0.65	0.7	0.3	0.78	0.77
44	Control	73	Female	13	28	5	5.2	0	0.67	3.28	1.91	0	0.95	3	2.12	0.24	0.43	0.81	0.26	0.78	0.77
45	Control	66	Male	22	29	2	1.4	1.63	3	4.65	2.77	0.95	1.37	4.65	3.8	0.75	0.78	0.9	0.54	0.86	0.87
46	Control	71	Female	14	28	4	0.8	2.77	1.11	1.39	0.95	1.37	0	2.25	3.17	0.51	0.4	0.86	0.4	0.85	0.85
47	Control	67	Female	14	27	3	5.8	0	0	0.88	0.88	0	0.51	2.77	2.43	0.47	0.6	0.83	0.78	0.82	0.85
48	Control	72	Female	14	28	3	5.6	0.67	0	1.91	1.91	0.51	1.89	2.12	2.25	0.35	0.37	0.83	0.91	0.89	0.77
49	Control	65	Female	14	30	3	4.2	0.44	0.28	3.28	4.65	0	0	2.53	3.45	0.47	0.46	0.76	0.78	0.78	0.84
50	Control	73	Female	14	29	2	4.2	0	0.44	3.28	1.39	0.44	0.51	2.43	3.28	0.72	0.65	0.85	0.92	0.82	0.87
51	Control	79	Male	12	30	2	3.2	1.63	1.11	1.91	2.33	1.37	0	4.65	4.65	0.43	0.5	0.88	0.9	0.82	0.87
52	Control	72	Female	14	30	3	4.2	0	0.95	2.33	2.33	0	0	3.8	2.77	0.36	0.34	0.79	0.83	0.84	0.85
53	Control	73	Female	16	28	1	6	0.95	0.24	0.95	2.77	1.89	2.33	3	3	0.39	0.36	0.93	0.94	0.76	0.77
54	Control	67	Female	14	28	1	3.8	0.28	2.33	2.77	2.77	0	0	1.39	3.8	0.46	0.59	0.92	0.96	0.95	0.95
55	Control	72	Female	14	30	3	3.6	2.33	1.11	1.91	1.91	0.51	0	3.8	3.8	0.58	0.62	0.79	0.98	0.88	0.9
56	Control	96	Female	14	27	4	7.6	0.24	1.11	2.77	3.28	1.37	2.33	2.15	2.53	0.46	0.44	0.82	0.85	0.9	0.94
57	Control	75	Male	13	29	1	4.6	0	1.11	2.77	3.28	0	1.37	3.8	4.65	0.34	0.41	0.92	0.93	0.87	0.88

## Sheet: VariableLabels
Label	Variable
Cases	Cases
Group	Group
Age	Age
Sex	Sex
Schooling	Years of schooling
Mini-Mental	Mini-Mental State Examination
Yesavage	Yesavage Geriatric Depression Scale
MemComp	Memory complaints
VisRecLoc1	Visuospatial Recognition Pretest: Local condition
VisRecLoc2	Visuospatial Recognition Postest: Local condition
VisRecGlob1	Visuospatial Recognition Pretest: Global condition
VisRecGlob2	Visuospatial Recognition Postest: Global condition
VerRecExcl1	Verbal Recognition Pretest: Exclusion condition
VerRecExcl2	Verbal Recognition Postest: Exclusion condition
VerRecIncl1	Verbal Recognition Pretest: Inclusion condition
VerRecIncl2	Verbal Recognition Postest: Inclusion condition
Reading1	Reading Span Pretest
Reading2	Reading Span Postest
Digit1	Digit Span Pretest
Digit2	Digit Span Postest
SpatLoc1	Spatial Location Pretest
SpatLoc2	Spatial Location Postest
CountTrainingS3	Counting Span Training 3rd Session
CountTrainingS10	Counting Span Training 10th Session
DigitTrainingS3	Digit Span Training 3rd Session
DigitTrainingS10	Digit Span Training 10th Session
LexicTrainingS3	Lexical Span Training 3rd Session
LexicTrainingS10	Lexical Span Training 10th Session
OperTrainingS3	Operation Span Training 3rd Session
OperTrainingS10	Operation Span Training 10th Session
AligTrainingS3	Alignment Span Training 3rd Session
AligTrainingS10	Alignment Span Training 10th Session
MatrixTrainingS3	Matrix Span Training 3rd Session
MatrixTrainingS10	Matrix Span Training 10th Session
RotTrainingS3	Rotation Span Training 3rd Session
RotTrainingS10	Rotation Span Training 10th Session
AverageVerbalS3	Average Verbal Span Tasks 3rd Session
AverageVerbalS10	Average Verbal Span Tasks 10th Session
AverageVisuoS3	Average Visuospatial Span Tasks 3rd Session
AverageVisuoS10	Average Visuospatial Span Tasks 10th Session
AverageVer+VisS3	Average All Tasks 3rd Session
AverageVer+VisS10	Average All Tasks 10th Session
